# Supplementary material for: Runt related transcription factor-1 plays a central role in vessel co-option of colorectal cancer liver metastases
Source: Commun Biol. 2021 Aug 10;4:950. doi: 10.1038/s42003-021-02481-8 (PMC8355374; doi:10.1038/s42003-021-02481-8)
Supplement: Supplementary file 3 — Supplementary Data 1 [file 42003_2021_2481_MOESM3_ESM.xlsx]

## Sheet: Sheet1
Figure 1a
Distal Normal Liver	Distal Normal Liver	Distal Normal Liver	100% DHGP	85% DHGP	80% DHGP	60% RHGP	80% RHGP	80% RHGP	95% RHGP	100% RHGP
0.007579	0.017193	0.031455	0.019306	0.284631	0.454428	0.490996	0.720772	0.868678	1.10448	1.10722
0.055195	0.0091654	0.03656	0.166635	0.251656	0.51244	0.581651	0.784521	0.765418	1.11516	1.35558
0.0445	0.02599	0.029875	0.120322	0.249985	0.425686	0.608876	0.511235	0.615473	0.923321	1.27138
Figure 1b
C-RHGP	P-RHGP	C-DHGP	P-DHGP
0.208527	0.718833	0.288115	0.288115
0.145221	0.843547	0.199226	0.100117
0.289847	0.837439	0.280942	0.185182
0.227624	0.908225	0.289847	0.255313
0.185511	0.866901	0.339618	0.221987
Figure 1d
C-RHGP	P-RHGP	C-DHGP	P-DHGP
0.573094	0.05	0.805492	0.707009
0.65727	0.187507	0.820014	0.759571
0.640286	0.04	0.766855	0.717994
0.594376	0.135875	0.949293	0.817569
0.729565	0.133958	0.73899	0.56843
Figure 1e
C-RHGP	P-RHGP	C-DHGP	P-DHGP
0.53925	0.848081	0.3925	0.351276
0.601478	0.915694	0.448884	0.381445
0.699612	0.854517	0.428527	0.398563
0.401882	0.876457	0.325862	0.387287
0.803249	0.865773	0.275887	0.215667
Figure 2a
C-RHGP	P-RHGP	A-RHGP	D-RHGP	C-DHGP	P-DHGP	A-DHGP	D-DHGP
8.57e-05	0.327072	0.86506	0.277019	0.0118	0.000923	0.252833	0.295449
0.0078	0.580169	0.988255	0.554639	0.000277	0.0101	0.45572	0.187265
0.00595	0.235223	0.947371	0.146431	0.000691	0.00582	0.320569	0.362317
0.00461	0.38082	0.93356	0.32603	0.00426	0.00562	0.34304	0.28168
0.00802892	0.397221	0.972892	0.320019	0.0036826	0.010893	0.368901	0.298303
Figure 2c
C-RHGP	P-RHGP	C-DHGP	P-DHGP
0.347299	0.36492	0.042	0.04
0.382519	0.555571	0.063676	0.100172
0.42861	0.366679	0.05838	0.09389
0.307243	0.41738	0.059292	0.13322
0.3682	0.561393	0.142688	0.159921
Figure 2d
0 pM (TGFβ1)	50 pM (TGFβ1)	100 pM (TGFβ1)
0.179972	0.787749	1.3747
0.255415	0.451316	1.25165
0.23849	0.54939	1.27368
Figure 2e
0.267903	1.39559	0.351519	0.214953
0.251846	1.10565	0.45453	0.145844
0.25557	1.30688	0.16392	0.25689
Figure 2f
	HT29 cells			SW620 cells
0.06902	1.16651	0.195399	0.073809	0.79417	0.37594
0.134303	1.36353	0.212151	0.123428	0.86516	0.284861
0.200121	1.1493	0.172027	0.109517	0.908938	0.23002
Figure 3b
Control	+ HCT116	+ HT29	+ LS174	+ LS180	+ SW620	+ COLO320dm
0.016464	0.804529	0.427495	2.51727	0.951611	0.65779	0.466992
0.105657	1.02418	0.521168	2.1888	1.23005	0.914345	0.39726
0.11345	0.97759	0.5289	2.47867	0.8968	0.666575	0.41876
Figure 3d
Control	+ HT29-Scrambled shRNA	+ HT29- shRNA RUNX1 #1	+ HT29- shRNA RUNX1#2
0.03849	1.05214	0.23313	0.067884
0.10561	0.914113	0.173361	0.20519
0.15082	0.727681	0.099178	0.02019
Figure 3e
Control	+ SW620-Scrambled shRNA	+ SW620- shRNA RUNX1 #1	+ SW620-shRNA RUNX1#2
0.849	5.05214	1.23313	1.06788
1.10561	5.61411	1.17336	1.20519
1.15082	4.72768	1.09918	1.02019
Figure 3f
Scrambled shRNA	shRNA-RUNX1 #1	shRNA-RUNX1 #2
1.00245	0.012419	0.0707
0.9378	0.10634	0.131872
0.921321	0.116388	0.078267
Figure 3g
Scrambled shRNA	shRNA RUNX1 #1	shRNA RUNX1 #2
1.01073	0.10365	0.05853
0.87298	0.10003	0.086712
0.930957	0.148126	0.050125
Figure 3h
C-RHGP	P-RHGP	A-RHGP	D-RHGP	C-DHGP	P-DHGP	A-DHGP	D-DHGP
0.20148	0.431248	0.272887	0.246765	0.20148	0.286208	0.255347	0.246765
0.176991	0.824762	0.959823	0.401506	0.147297	0.162087	0.382837	0.359943
0.274164	0.693766	0.885832	0.420203	0.237937	0.202892	0.359564	0.3064
0.246865	0.848752	0.896703	0.317425	0.246865	0.18077	0.3341	0.317425
0.217545	0.649925	0.706181	0.356158	0.174389	0.224148	0.319092	0.303354
Figure 3i
Control	+ TSP1 (100nM)	+ TSP1 (200nM)
0.059503	0.190041	0.662377
0.04	0.271581	0.55119
0.07514	0.2618	0.5637
Figure 3j
0.012893	1.17414	0.251548	0.21282	1.23577	0.45443	0.201365
0.044737	0.97561	0.334992	0.236492	1.58458	0.34604	0.32003
0.09121	1.19904	0.24008	0.237397	1.57929	0.358981	0.221146
Figure 3k
Control	+ HT29	Control	+ SW620	Control	+ COLO320dm
0.822235	2.43104	1.20239	4.23284	1.06546	2.88607
0.98938	2.51104	1.58512	4.25654	0.714123	3.85045
1.0466	2.3988	1.24661	3.90189	0.901211	3.10892
Figure 3l
1.52126	2.75	1.61512	1.55158	1.30909
1.19894	3.02152	1.37175	1.70483	1.40025
1.25151	2.98135	1.66279	1.73879	1.51
Figure 4a
		ARP2/3
0.264366	1.00063	0.207797	0.532194	1.17616	0.768736
0.30027	0.955317	0.278898	0.380579	1.09829	0.659368
0.282183	0.910239	0.3512	0.456097	1.08808	0.55291
		Vimentin
0.070328	0.980069	0.069832	0.033512	1.65547	0.218865
0.121028	0.885035	0.150831	0.252562	1.50111	0.341363
0.095164	0.79201	0.109916	0.141756	1.57774	0.279432
Figure 4d
		HT29 cells
0h	24h	0h	24h	0h	24h
100	100	100	46	100	89
100	97	100	35	99	95
98	99	99.5	32	99	100
		SW620 cells
0h	24h	0h	24h	0h	24h
100	93.1	100	26.4	100	94
98.4	82.5	95	32.2	99	82
98	99.5	98.9	38.5	95.5	100
		COLO320dm cells
0h	24h	0h	24h	0h	24h
100	97.2	100	70	100	99.5
95	100	99	65	96	92.5
100	99.5	94	74.6	92	95.5
Figure 4e
0.822213	0.330517	1.10021	0.41815	1.40731
0.9993	0.251417	1.18747	0.447657	1.25115
0.65523	0.364738	1.0211	0.39901	0.84202
Figure 4f
0h	24h	0h	24h	0h	24h	0h	24h	0h	24h
100	39	100	86	100	52	100	89	100	42
93	25	92	95	99	65	87	91	93	45
90	43	97	89	95	59	85	95	92	54
Figure 5a
	shRNA-Scrambled		shRNA-RUNX1 #1		shRNA-RUNX1 #2
	RHGP	DHGP	RHGP	DHGP	RHGP	DHGP
Mouse #1	2	0	0	0	0	0
Mouse #2	4	0	0	0	2	2
Mouse #3	4	0	0	0	0	0
Figure 5b
	shRNA-Scrambled		shRNA-RUNX1
	RHGP	DHGP	RHGP	DHGP
Mouse #1	3	0	4	1
Mouse #2	5	0	3	1
Mouse #3	3	0	2	1
Mouse #4	3	0	2	1
Mouse #5	4	1	1	1
